# Supplementary material for: A multiplex PCR assay for six Aedini species, including Aedes albopictus
Source: Parasit Vectors. 2021 Jul 28;14:380. doi: 10.1186/s13071-021-04871-7 (PMC8317425; doi:10.1186/s13071-021-04871-7)
Supplement: Supplementary file 1 — Additional file 1: Table S1. An analysis of pairwise distances using the Kimura 2-parameter calculation for six Aedini species. [file 13071_2021_4871_MOESM1_ESM.xlsx]

## Sheet: Planilha1
Species	C. pipens pallens	Ae. albopictus				Ae. flavopictus				Oc. koreicus				Oc. japonicus				Oc. hatorii	Oc. togoi
GenBank accessions	DQ	MT	MN	MF	KU	AF	AF	AF	MW	MW	MK	JF	KF	MW	KF	FJ	GU	MW	MW	EU
	341113	992619	62758	623839	497619	353524	353551	353553	40082	46043	765859	430391	471630	46046	471619	641870	121103	46045	46044	980394
DQ341113	-
MT992619	36.44	-
MN062758	36.23	0.17	-
MF623839	36.11	0.35	0.17	-
KU497619	36.31	0.70	0.52	0.70	-
AF353524	36.67	17.59	17.41	17.27	17.63	-
AF353551	36.67	17.83	17.65	17.32	17.86	0.00	-
AF353553	36.47	17.41	17.24	17.09	17.45	0.69	0.69	-
MW040082	36.75	17.27	17.45	17.30	17.66	0.17	0.17	0.70	-
MW046043	35.56	34.77	35.00	35.00	35.45	34.75	34.75	34.75	34.61	-
MK765859	36.12	36.26	36.04	36.04	36.26	35.41	35.41	35.41	35.71	1.56	-
JF430391	36.12	36.26	36.04	36.04	36.26	35.41	35.41	35.41	35.71	1.56	0.00	-
KF471630	35.56	35.23	35.00	35.00	35.45	34.75	34.75	34.75	35.06	0.44	1.56	1.56	-
MW046046	35.75	34.38	34.60	34.68	35.12	35.48	35.48	35.48	35.33	10.63	10.99	10.99	11.09	-
KF471619	35.67	34.74	34.52	34.60	34.82	35.18	35.18	35.18	35.48	11.06	10.51	10.51	11.06	0.66	-
FJ641870	35.96	34.82	34.60	34.68	35.12	35.48	35.48	35.48	35.78	11.54	11.43	11.43	11.54	0.88	1.10	-
GU121103	36.17	34.81	34.59	34.67	34.89	35.24	35.24	35.24	35.54	11.49	10.94	10.94	11.49	0.88	0.22	1.32	-
MW046045	34.24	31.17	31.42	31.42	31.92	30.42	30.42	30.42	30.25	11.28	11.25	11.25%	11.78	12.09	12.81	13.10	13.07	-
MW046044	40.31	34.54	34.76	34.62	34.84	37.67	37.67	37.44	37.53	19.16	19.71	19.71	19.66	21.26	21.45	22.22	22.06	17.49	-
EU980394	40.00	34.68	34.46	34.31	34.54	37.36	37.36	37.14	37.67	19.12	19.17	19.17	19.12	21.20	20.91	21.69	21.53	17.49	0.67	-

## Sheet: Planilha2
Additional file: Table S1. An analysis of pairwise distances using the Kimura 2-parameter calculation for six Aedini species.
Species	Culex pipens pallens	Aedes albopictus				Aedes flavopictus				Ochlerotatus koreicus				Ochlerotatus japonicus				Ochlerotatus hatorii	Ochlerotatus togoi
GenBank accessions	DQ341113	MT992619	MN062758	MF623839	KU497619	AF353524	AF353551	AF353553	MW040082	MW046043	MK765859	JF430391	KF471630	MW046046	KF471619	FJ641870	GU121103	MW046045	MW046044	EU980394
DQ341113	-
MT992619	36.44	-
MN062758	36.23	0.17	-
MF623839	36.11	0.35	0.17	-
KU497619	36.31	0.70	0.52	0.70	-
AF353524	36.67	17.59	17.41	17.27	17.63	-
AF353551	36.67	17.83	17.65	17.32	17.86	0.00	-
AF353553	36.47	17.41	17.24	17.09	17.45	0.69	0.69	-
MW040082	36.75	17.27	17.45	17.30	17.66	0.17	0.17	0.70	-
MW046043	35.56	34.77	35.00	35.00	35.45	34.75	34.75	34.75	34.61	-
MK765859	36.12	36.26	36.04	36.04	36.26	35.41	35.41	35.41	35.71	1.56	-
JF430391	36.12	36.26	36.04	36.04	36.26	35.41	35.41	35.41	35.71	1.56	0.00	-
KF471630	35.56	35.23	35.00	35.00	35.45	34.75	34.75	34.75	35.06	0.44	1.56	1.56	-
MW046046	35.75	34.38	34.60	34.68	35.12	35.48	35.48	35.48	35.33	10.63	10.99	10.99	11.09	-
KF471619	35.67	34.74	34.52	34.60	34.82	35.18	35.18	35.18	35.48	11.06	10.51	10.51	11.06	0.66	-
FJ641870	35.96	34.82	34.60	34.68	35.12	35.48	35.48	35.48	35.78	11.54	11.43	11.43	11.54	0.88	1.10	-
GU121103	36.17	34.81	34.59	34.67	34.89	35.24	35.24	35.24	35.54	11.49	10.94	10.94	11.49	0.88	0.22	1.32	-
MW046045	34.24	31.17	31.42	31.42	31.92	30.42	30.42	30.42	30.25	11.28	11.25	11.25	11.78	12.09	12.81	13.10	13.07	-
MW046044	40.31	34.54	34.76	34.62	34.84	37.67	37.67	37.44	37.53	19.16	19.71	19.71	19.66	21.26	21.45	22.22	22.06	17.49	-
EU980394	40.00	34.68	34.46	34.31	34.54	37.36	37.36	37.14	37.67	19.12	19.17	19.17	19.12	21.20	20.91	21.69	21.53	17.49	0.67	-
